# Supplementary material for: Kisspeptin improves local ovarian insulin resistance in PCOS by modulating the PI3K/AKT/GLUT4 signaling pathway
Source: PLoS One. 2026 Feb 2;21(2):e0342158. doi: 10.1371/journal.pone.0342158 (PMC12863573; doi:10.1371/journal.pone.0342158)
Supplement: S1 Data — (ZIP) [file pone.0342158.s001.zip]

Archive with 52 entries (46 files):
- Supporting Information files/
- Supporting Information files/Raw data/
- Supporting Information files/Raw data/FIG1/
- Supporting Information files/Raw data/FIG1/A-control.jpg
- Supporting Information files/Raw data/FIG1/A-Model.jpg
- Supporting Information files/Raw data/FIG1/B E F.xls
- Supporting Information files/Raw data/FIG1/C D.xlsx
- Supporting Information files/Raw data/FIG2/
- Supporting Information files/Raw data/FIG2/control  200x GLUT4.tif
- Supporting Information files/Raw data/FIG2/control  200x merge.tif
- Supporting Information files/Raw data/FIG2/control 200x DAPI.tif
- Supporting Information files/Raw data/FIG2/control 200x Kisspeptin.tif
- Supporting Information files/Raw data/FIG2/PCOS-IR 200x DAPI.tif
- Supporting Information files/Raw data/FIG2/PCOS-IR 200x GLUT4.tif
- Supporting Information files/Raw data/FIG2/PCOS-IR 200x Kisspeptin.tif
- Supporting Information files/Raw data/FIG2/PCOS-IR 200x merge.tif
- Supporting Information files/Raw data/FIG3/
- Supporting Information files/Raw data/FIG3/actin merge.tif
- Supporting Information files/Raw data/FIG3/actin white light.Tif
- Supporting Information files/Raw data/FIG3/AKT merge.tif
- Supporting Information files/Raw data/FIG3/AKT white light.Tif
- Supporting Information files/Raw data/FIG3/GLUT4 merge.tif
- Supporting Information files/Raw data/FIG3/GLUT4 white light.Tif
- Supporting Information files/Raw data/FIG3/labeled blot image-actin(1).tif
- Supporting Information files/Raw data/FIG3/labeled blot image-AKT(1).tif
- Supporting Information files/Raw data/FIG3/labeled blot image-GLUT4(1).tif
- Supporting Information files/Raw data/FIG3/labeled blot image-p-AKT(1).tif
- Supporting Information files/Raw data/FIG3/labeled blot image-P-PI3K(1).tif
- Supporting Information files/Raw data/FIG3/labeled blot image-PI3K(1).tif
- Supporting Information files/Raw data/FIG3/original blot imagge-actin.tif
- Supporting Information files/Raw data/FIG3/original blot imagge-AKT.Tif
- Supporting Information files/Raw data/FIG3/original blot imagge-GLUT4.Tif
- Supporting Information files/Raw data/FIG3/original blot imagge-p-AKT.Tif
- Supporting Information files/Raw data/FIG3/original blot imagge-PI3K.Tif
- Supporting Information files/Raw data/FIG3/original blot-imagge-P-PI3K.Tif
- Supporting Information files/Raw data/FIG3/p-AKT merge.tif
- Supporting Information files/Raw data/FIG3/p-AKT white light.Tif
- Supporting Information files/Raw data/FIG3/P-PI3K merge.tif
- Supporting Information files/Raw data/FIG3/P-PI3K white light.Tif
- Supporting Information files/Raw data/FIG3/PI3K merge.tif
- Supporting Information files/Raw data/FIG3/PI3K white light.Tif
- Supporting Information files/Raw data/FIG3/Western blot quantitative analysis data.xls
- Supporting Information files/Raw data/FIG4/
- Supporting Information files/Raw data/FIG4/JC-1 quantitative analysis data.xlsx
- Supporting Information files/Raw data/FIG4/Kisspeptin 234 TFA_MMP.bmp
- Supporting Information files/Raw data/FIG4/Kisspeptin 234 TFA_ROS.bmp
- Supporting Information files/Raw data/FIG4/Kisspeptin_MMP.bmp
- Supporting Information files/Raw data/FIG4/Kisspeptin_ROS.bmp
- Supporting Information files/Raw data/FIG4/PCOS-IR_MMP.bmp
- Supporting Information files/Raw data/FIG4/PCOS-IR_ROS.bmp
- Supporting Information files/Raw data/FIG4/ROS quantitative analysis data.xlsx
- Supporting Information files/S1_raw_images.pdf
