# Supplementary material for: Kisspeptin improves local ovarian insulin resistance in PCOS by modulating the PI3K/AKT/GLUT4 signaling pathway
Source: PLoS One. 2026 Feb 2;21(2):e0342158. doi: 10.1371/journal.pone.0342158 (PMC12863573; doi:10.1371/journal.pone.0342158)
Supplement: S1 Data — (ZIP) [file pone.0342158.s001.zip › Supporting Information files/Raw data/FIG1/B E F.xls]

## Sheet: Figure 1B
	1	2	3	4	5	6	7	8	9	10	11	12
A	0	-0.0001	-0.0001	-0.0001	-0.0001	-0.0001	-0.0001	0	0	0	0	0
B	0	-0.0001	-0.0001	-0.0001	-0.0001	-0.0001	0	0	0	0	0	0
C	1.9546	2.0065	0.2688	0.2616	0.3639	0.3668	0.4183	0.4174	0.4053	0.3941	0.428	0.4424
D	1.3608	1.3668	0.0712	0.0698	0.3551	0.3505	0.3995	0.3938	0.3741	0.3794	0.4123	0.4093
E	0.8132	0.8127	0.0423	0.0468	0.3624	0.3642	0.3969	0.3946	0.4191	0.4045	0.4237	0.408
F	0.4193	0.4392	0.0414	0.0426	0.3967	0.3854	0.3766	0.3805	0.084	0.0446	0.0449	0.0444
G	0	-0.0001	-0.0001	-0.0001	-0.0001	-0.0001	0	0	0	0	0	0
H	0	-0.0001	-0.0001	-0.0001	-0.0001	-0.0001	-0.0001	0	0	0	0	0
concentration pg/ml	1	2	mean	sd
1500	1.9546	2.0065	1.98055	0.0366988
1000	1.3608	1.3668	1.3638	0.00424264
500	0.8132	0.8127	0.81295	0.000353553
250	0.4193	0.4392	0.42925	0.0140714
125	0.2688	0.2616	0.2652	0.00509117
0	0.0712	0.0698	0.0705	0.000989949
standard curve concentrationpg/ml	OD
1500	1.98055
1000	1.3638
500	0.81295
250	0.42925
125	0.2652
0	0.0705
Sample	1	2	mean	SD	sample concentration pg/ml	concentration mean pg/ml	SD
control-1	0.3639	0.3668	0.36535	0.00205061	971.346	952.628	25.894
control-2	0.3551	0.3505	0.3528	0.00325269	923.077
control-3	0.3624	0.3642	0.3633	0.00127279	963.462
Model-1	0.3967	0.3854	0.39105	0.00799031	1070.19	1115.09	67.646
Model-2	0.4183	0.4174	0.41785	0.000636396	1173.27
Model-3	0.3995	0.3938	0.39665	0.00403051	1091.73
Model-4	0.3969	0.3946	0.39575	0.00162635	1088.27
Model-5	0.3766	0.3805	0.37855	0.00275772	1022.12
Model-6	0.4053	0.3941	0.3997	0.0079196	1103.46
Model-7	0.3741	0.3794	0.37675	0.00374767	1015.19
Model-8	0.4191	0.4045	0.4118	0.0103238	1150
Model-9	0.428	0.4424	0.4352	0.0101823	1240
Model-10	0.4123	0.4093	0.4108	0.00212132	1146.15
Model-11	0.4237	0.408	0.41585	0.0111016	1165.58

## Sheet: Figure 1E
	1	2	3	4	5	6	7	8	9	10	11	12
A	0	-0.0001	-0.0001	-0.0001	-0.0001	-0.0001	0	0	0	0	0	0
B	0	-0.0001	-0.0001	-0.0001	0	0	0	0	0	0	0	0
C	1.9631	1.9076	0.2766	0.2592	0.3186	0.3256	0.3614	0.3602	0.3463	0.3516	0.3883	0.377
D	1.3082	1.2749	0.0775	0.0935	0.3167	0.3136	0.3358	0.3387	0.3329	0.3424	0.3388	0.3443
E	0.758	0.7917	0.0405	0.0447	0.3168	0.3153	0.3215	0.3322	0.3386	0.3535	0.3442	0.3564
F	0.4237	0.4406	0.0426	0.0409	0.3409	0.3373	0.3399	0.3437	0.0421	0.0413	0.0456	0.0453
G	0	-0.0001	-0.0001	-0.0001	0	0	0	0	0	0	0	0
H	0	-0.0001	-0.0001	-0.0001	-0.0001	-0.0001	0	0	0	0	0	0
concentration pg/ml	1	2	mean	sd
12	1.9631	1.9076	1.93535	0.0392444
8	1.3082	1.2749	1.29155	0.0235467
4	0.758	0.7917	0.77485	0.0238295
2	0.4237	0.4406	0.43215	0.0119501
1	0.2766	0.2592	0.2679	0.0123037
0	0.0775	0.0935	0.0855	0.0113137
standard curve concentrationpg/ml	OD
12	1.93535
8	1.29155
4	0.77485
2	0.43215
1	0.2679
0	0.0855
Sample	1	2	mean	SD	sample concentration pg/ml	concentration mean pg/ml	SD
control-1	0.3186	0.3256	0.3221	0.00494975	6.76042	6.61703	0.125071
control-2	0.3167	0.3136	0.31515	0.00219203	6.53044
control-3	0.3168	0.3153	0.31605	0.00106066	6.56023
Model-1	0.3409	0.3373	0.3391	0.00254558	7.32296	7.5722	0.488928
Model-2	0.3614	0.3602	0.3608	0.000848528	8.04103
Model-3	0.3358	0.3387	0.33725	0.00205061	7.26175
Model-4	0.3215	0.3322	0.32685	0.00756604	6.9176
Model-5	0.3399	0.3437	0.3418	0.00268701	7.41231
Model-6	0.3463	0.3516	0.34895	0.00374767	7.64891
Model-7	0.3329	0.3424	0.33765	0.00671751	7.27498
Model-8	0.3386	0.3535	0.34605	0.0105359	7.55295
Model-9	0.3883	0.377	0.38265	0.00799031	8.76406
Model-10	0.3388	0.3443	0.34155	0.00388909	7.40404
Model-11	0.3442	0.3564	0.3503	0.0086267	7.69358

## Sheet: Figure 1F
sample	FPG（mmol/L）	FINS（mU/L）	HOMA-IR	mean	SD
control-1	8.595	6.76042	2.58248	2.56304	0.100913
control-2	9.140	6.53044	2.65281
control-3	8.416	6.56023	2.45382
Model-1	14.638	7.32296	4.76416	4.85273	0.334311
Model-2	14.103	8.04103	5.04012
Model-3	14.230	7.26175	4.59265
Model-4	13.995	6.9176	4.30275
Model-5	14.850	7.41231	4.89212
Model-6	14.793	7.64891	5.0289
Model-7	13.986	7.27498	4.52213
Model-8	14.764	7.55295	4.95607
Model-9	14.359	8.76406	5.59303
Model-10	14.588	7.40404	4.80045
Model-11	14.294	7.69358	4.88765
