# Supplementary material for: Kisspeptin improves local ovarian insulin resistance in PCOS by modulating the PI3K/AKT/GLUT4 signaling pathway
Source: PLoS One. 2026 Feb 2;21(2):e0342158. doi: 10.1371/journal.pone.0342158 (PMC12863573; doi:10.1371/journal.pone.0342158)
Supplement: S1 Data — (ZIP) [file pone.0342158.s001.zip › Supporting Information files/Raw data/FIG1/C D.xlsx]

## Sheet: OGTT
		0min	15min	30min	60min	120min	unit				Control	Model
Control	GLU	8.2	11.3	12.2	11	8.3	mmol/l			Baseline	8	8
Control	GLU	8.9	11.4	13.1	11.7	9.5	mmol/l
Control	GLU	7.3	11	15	9.4	8.3	mmol/l			Total Area	11.78	24.14
Model	GLU	10.4	15	14.5	11.8	10	mmol/l			Std. Error	1.421	2.412
Model	GLU	10.6	14.6	17.1	11.5	10.2	mmol/l			95% Confidence Interval	8.998 to 14.57	19.41 to 28.86
Model	GLU	12.7	17.5	18.1	15	12.7	mmol/l
										Total Peak Area	11.78	24.14
		0min	15min	30min	60min	120min				Std. Error	1.421	2.412
Control	mean	8.13333	11.2333	13.4333	10.7	8.7				95% Confidence Interval	8.998 to 14.57	19.41 to 28.86
	sd	0.802081	0.208167	1.42945	1.17898	0.69282
Model	mean	11.2333	15.7	16.5667	12.7667	10.9667				Number of Peaks	1	1
	sd	1.2741	1.57162	1.85831	1.93993	1.50444
										Peak 1
										First X	1	1
										Last X	5	5
										Peak X	3	3
										Peak Y	13.43	16.57
										Peak Y - Baseline	5.433	8.57
										Area	11.78	24.14
										Std. Error	1.421	2.412
										95% Confidence Interval	8.998 to 14.57	19.41 to 28.86
										%Area	100	100
