# Supplementary material for: Kisspeptin improves local ovarian insulin resistance in PCOS by modulating the PI3K/AKT/GLUT4 signaling pathway
Source: PLoS One. 2026 Feb 2;21(2):e0342158. doi: 10.1371/journal.pone.0342158 (PMC12863573; doi:10.1371/journal.pone.0342158)
Supplement: S1 Data — (ZIP) [file pone.0342158.s001.zip › Supporting Information files/Raw data/FIG3/Western blot quantitative analysis data.xls]

## Sheet: Sheet1
GLUT4
Lanes:	Lane 1	Lane 2	Lane 3					PCOS-IR	Kisspeptin-10	Kisspeptin 234 TFA
Bands	(IOD)	(IOD)	(IOD)				actin	1695.1	1826.7	1794.6
1	559.71	998.5	304.75				GLUT4	559.71	998.5	304.75
Sum	559.71	998.5	304.75				PI3K	1245.5	1207.7	1308.3
In Lane	772.08	1249.7	422.81				p-PI3K	544.89	992.69	294.2
							AKT	912.53	1028.9	925
							p-AKT	506.79	851.85	297.81
PI3K
Lanes:	Lane 1	Lane 2	Lane 3					PCOS-IR	Kisspeptin-10	Kisspeptin 234 TFA
Bands	(IOD)	(IOD)	(IOD)				GLUT4/actin	0.330193	0.546614	0.169815
1	1245.5	1207.7	1308.3				PI3K/actin	0.734765	0.661138	0.72902
Sum	1245.5	1207.7	1308.3				p-PI3K/actin	0.32145	0.543434	0.163936
In Lane	1479.7	1446.1	1540.3				AKT/actin	0.538334	0.563256	0.515435
							p-AKT/actin	0.298974	0.466333	0.165948
p-PI3K
								PCOS-IR	Kisspeptin-10	Kisspeptin 234 TFA
Lanes:	Lane 1	Lane 2	Lane 3				GLUT4	1	1.65544	0.51429
Bands	(IOD)	(IOD)	(IOD)				PI3K	1	0.899795	0.992182
1	544.89	992.69	294.2				p-PI3K	1	1.69057	0.50999
Sum	544.89	992.69	294.2				AKT	1	1.04629	0.957464
In Lane	692.04	1206.2	390.41				p-AKT	1	1.55978	0.355857
actin
Lanes:	Lane 1	Lane 2	Lane 3
Bands	(IOD)	(IOD)	(IOD)
1	1695.1	1826.7	1794.6
Sum	1695.1	1826.7	1794.6
In Lane	1906.6	2034.9	1953.5
AKT
Lanes:	Lane 1	Lane 2	Lane 3
Bands	(IOD)	(IOD)	(IOD)
1	912.53	1028.9	925
Sum	912.53	1028.9	925
In Lane	1165.8	1361	1217.5
p-AKT
Lanes:	Lane 1	Lane 2	Lane 3
Bands	(IOD)	(IOD)	(IOD)
1	506.79	851.85	297.81
Sum	506.79	851.85	297.81
In Lane	704.28	1066.77	556.96
