# Supplementary material for: Kisspeptin improves local ovarian insulin resistance in PCOS by modulating the PI3K/AKT/GLUT4 signaling pathway
Source: PLoS One. 2026 Feb 2;21(2):e0342158. doi: 10.1371/journal.pone.0342158 (PMC12863573; doi:10.1371/journal.pone.0342158)
Supplement: S1 Data — (ZIP) [file pone.0342158.s001.zip › Supporting Information files/Raw data/FIG4/ROS quantitative analysis data.xlsx]

## Sheet: Sheet1
	Group	ROS percentage %
	PCOS-IR	9.76
	Kisspeptin-10	5.04
	Kisspeptin 234 TFA	23.01
